# Supplementary material for: New data on the evolutionary history of the European bison (Bison bonasus) based on subfossil remains from Southeastern Europe
Source: Ecol Evol. 2021 Feb 10;11(6):2842–8. doi: 10.1002/ece3.7241 (PMC7981210; doi:10.1002/ece3.7241)
Supplement: Supplementary file 4 — Table S3 [file ECE3-11-2842-s001.xls]

## Sheet: Phylogenetic Analysis
Supplementary Table S3. List of all used sequences in the phylogenetical analysis.
																		1	1	1	1	1	1	1	1	1	1	1	1	1	1	1	1	1	1	1	1	1	1	1	1	1	1	1	1	1	1	1	1
		2	3	3	3	4	5	5	6	6	6	6	7	8	8	9	9	0	0	0	0	0	1	1	2	2	2	3	3	4	4	4	4	5	5	5	6	7	7	7	7	7	8	8	8	8	9	9	9
		9	0	1	2	6	2	4	0	2	3	4	9	0	5	1	4	1	2	3	5	9	3	5	2	7	8	2	5	0	2	6	7	0	1	9	7	2	5	7	8	9	1	2	7	9	0	1	2
NC 014044 Poland		C	T	C	T	C	T	A	C	T	A	T	T	T	T	A	T	C	A	G	C	G	C	C	A	A	C	C	C	G	T	A	G	T	A	T	T	G	C	C	G	C	G	C	G	A	G	G	G
LT599606 Russia ancient B.b. clade X	Bb1/CladeX	.	.	.	.	T	.	.	.	.	G	.	.	.	A	.	.	.	.	.	.	.	.	.	.	.	.	.	.	.	C	.	.	C	.	.	.	.	T	T	A	.	A	.	.	.	.	.	.
LT599631 North Sea ancient B.b. clade X	Bb1/CladeX	.	.	.	.	T	.	.	.	.	G	.	.	.	A	.	.	.	.	.	.	.	.	.	.	.	.	.	.	.	C	.	.	.	.	.	.	.	T	T	A	.	A	.	.	.	.	.	.
LT599630 North Sea ancient B.b. clade X	Bb1/CladeX	.	.	.	.	T	.	.	.	.	G	.	.	.	A	.	.	.	.	.	.	.	.	.	.	.	.	.	.	.	C	.	.	.	.	.	.	.	T	.	A	.	A	?	?	?	?	?	?
LT599629 North Sea ancient B.b. clade X	Bb1/CladeX	.	.	.	.	T	.	.	.	.	G	.	.	.	A	.	.	.	.	.	.	.	.	.	.	.	.	.	.	.	C	.	.	.	.	.	.	.	T	T	A	.	A	.	.	.	.	.	.
LT599626 North Sea ancient B.b. clade X	Bb1/CladeX	.	.	.	.	T	.	.	.	.	G	.	.	.	A	.	.	.	.	.	.	.	.	.	.	.	.	.	.	.	C	.	.	.	.	.	.	.	T	T	A	.	A	.	.	.	.	.	.
LT599612 Russia ancient B.b. clade X	Bb1/CladeX	.	.	.	.	T	.	.	.	.	G	.	.	.	A	.	.	.	.	.	.	.	.	.	.	.	.	.	.	.	C	.	.	C	.	.	.	.	T	T	A	.	A	.	.	.	.	.	.
KX898006 France ancient	Bb1/CladeX	.	.	.	.	T	.	.	.	.	G	.	.	.	A	.	.	.	.	.	.	.	.	.	.	.	.	.	.	.	C	.	.	.	.	.	.	.	T	T	A	.	A	.	.	.	.	.	.
LT599627 North Sea ancient B.b. clade X	Bb1/CladeX	.	.	.	.	T	.	.	.	.	G	.	.	.	A	G	.	.	.	.	.	.	.	.	.	.	.	.	.	.	C	.	.	C	.	.	.	.	T	T	A	.	A	.	.	.	.	.	.
LT599615 Russia ancient B.b. clade X	Bb1/CladeX	.	.	.	.	T	.	.	.	.	G	.	.	.	A	.	.	.	.	.	.	.	.	.	.	.	.	.	.	.	C	.	.	C	.	.	.	.	T	T	A	.	A	.	.	G	.	.	.
LT599614 Russia ancient B.b. clade X	Bb1/CladeX	.	.	.	.	T	.	.	.	.	G	.	.	.	A	.	.	?	?	?	?	?	?	?	.	.	.	.	.	.	C	.	.	C	.	.	.	.	T	T	A	.	A	.	.	.	.	.	.
LT599613 Russia ancient B.b. clade X	Bb1/CladeX	.	.	.	.	T	.	.	.	.	G	.	.	.	A	.	.	.	.	.	.	.	.	.	.	.	.	T	.	A	C	.	.	C	.	.	.	.	T	T	A	.	A	.	.	.	.	.	.
LT599611 Russia ancient B.b. clade X	Bb1/CladeX	.	.	.	.	T	.	.	.	.	G	.	.	.	A	.	.	.	.	.	.	.	.	.	.	.	.	.	.	.	C	.	.	C	.	.	.	.	T	T	A	.	A	.	.	G	.	.	.
LT599610 Russia ancient B.b. clade X	Bb1/CladeX	.	.	.	.	T	.	.	.	.	G	.	.	.	A	.	.	.	.	.	.	.	.	.	.	.	.	.	.	.	C	.	.	C	.	.	.	.	T	T	A	.	A	.	.	.	.	.	.
LT599609 Russia ancient B.b. clade X	Bb1/CladeX	.	.	.	.	T	.	.	.	.	G	.	.	.	A	.	.	.	.	.	.	A	.	.	.	.	.	.	.	A	C	.	.	C	.	.	.	.	T	T	A	.	A	.	.	.	.	.	.
LT599608 Russia ancient B.b. clade X	Bb1/CladeX	.	.	.	.	T	.	.	.	.	G	.	.	.	A	.	.	.	.	.	.	.	.	.	.	.	.	.	.	.	C	.	.	C	.	.	.	.	T	T	A	.	A	.	.	.	.	.	A
LT599607 Russia ancient B.b. clade X	Bb1/CladeX	.	.	.	.	T	.	.	.	.	G	.	.	.	A	.	.	.	.	.	.	.	.	.	.	.	.	.	.	.	C	.	.	C	.	.	.	.	T	.	A	.	A	.	.	.	.	.	.
LT599605 Russia ancient B.b. clade X	Bb1/CladeX	.	.	.	.	T	.	.	.	.	G	.	.	.	A	.	.	.	.	.	.	.	.	.	.	.	.	.	.	.	C	.	.	C	.	.	.	.	T	T	A	.	A	.	.	.	A	A	.
LT599604 Russia ancient B.b. clade X	Bb1/CladeX	.	.	.	.	T	.	.	.	.	G	.	.	.	A	.	.	.	.	.	.	R	.	.	.	.	.	.	.	.	C	.	.	C	.	.	.	.	T	T	A	.	A	.	.	.	.	.	.
LT599598 Russia ancient B.b. clade X	Bb1/CladeX	.	.	.	.	T	.	.	.	.	G	.	.	.	A	.	.	.	.	.	.	.	.	.	.	.	.	.	.	.	C	.	.	C	.	.	.	.	T	T	A	.	A	.	.	.	.	.	.
LT599597 Russia ancient B.b. clade X	Bb1/CladeX	.	.	.	.	T	.	.	.	.	G	.	.	.	A	.	.	.	.	.	.	.	.	.	.	.	.	.	.	.	C	.	.	C	.	.	.	.	T	T	A	.	A	.	.	.	.	.	.
LT599596 Russia ancient B.b. clade X	Bb1/CladeX	.	.	.	.	T	.	.	.	.	G	.	.	.	A	.	.	.	.	.	.	.	.	.	.	.	.	.	.	.	C	.	.	C	.	.	.	.	T	T	A	.	A	.	.	.	.	.	.
LT599595 Russia ancient B.b. clade X	Bb1/CladeX	.	.	.	.	T	.	.	.	.	G	.	.	.	A	.	.	.	.	.	.	.	.	.	.	.	.	.	.	.	C	.	.	C	.	.	.	.	T	T	A	.	A	.	.	G	.	.	.
LT599594 Russia ancient B.b. clade X	Bb1/CladeX	.	.	.	.	T	.	.	.	.	G	.	.	.	A	.	.	.	.	.	.	.	.	.	.	.	T	.	.	.	C	.	.	C	.	.	.	.	T	T	A	.	A	.	.	.	.	.	.
LT599593 Russia ancient B.b. clade X	Bb1/CladeX	.	.	.	.	T	.	.	.	.	G	.	.	.	A	.	.	.	.	.	.	.	.	.	.	.	.	.	.	.	C	.	.	C	.	.	.	.	T	T	A	.	A	.	.	.	.	.	A
LT599591 Russia ancient B.b. clade X	Bb1/CladeX	T	.	.	.	T	.	.	.	.	G	.	.	C	A	.	.	.	.	.	.	.	.	.	.	.	.	.	.	A	C	.	.	C	.	.	.	.	T	T	A	.	A	.	.	.	.	.	.
LT599590 Russia ancient B.b. clade X	Bb1/CladeX	.	.	.	.	T	.	.	.	.	G	.	.	.	A	.	.	.	.	.	.	.	.	.	.	.	.	.	.	.	C	.	.	C	.	.	.	.	T	T	A	.	A	.	.	G	.	.	.
LT599589 Russia ancient B.b. clade X	Bb1/CladeX	T	.	.	.	T	.	.	.	.	G	.	.	.	A	.	.	.	.	.	.	.	.	.	.	.	.	.	.	.	C	.	.	C	.	.	.	.	T	T	A	.	A	.	.	.	.	.	.
LT599588 Russia ancient B.b. clade X	Bb1/CladeX	.	.	.	.	T	.	.	.	.	G	.	.	.	A	.	.	.	.	.	.	.	.	.	.	.	.	.	.	.	C	.	.	C	.	.	.	.	T	T	A	.	A	.	.	.	.	.	.
LT599586 Russia ancient B.b. clade X	Bb1/CladeX	.	.	.	.	T	.	.	.	.	G	.	.	.	A	.	.	.	.	.	.	.	.	.	.	.	.	.	.	.	C	.	.	C	.	C	.	.	T	T	A	.	A	.	.	G	.	.	.
KX898016 Russia: Northern Caucasus ancient	Bb1/CladeX	.	.	.	.	T	.	.	.	.	G	.	.	.	A	.	.	.	.	.	.	.	.	.	.	.	.	.	.	A	C	.	.	C	.	.	.	.	T	T	A	.	A	.	.	.	.	.	.
KX898015 Russia: Northern Caucasus ancient	Bb1/CladeX	.	.	.	.	T	.	.	.	.	G	.	.	.	A	.	.	.	.	.	.	.	.	.	.	.	.	.	.	.	C	.	.	C	.	.	.	.	T	T	A	.	A	.	.	.	.	.	.
KX898007 France ancient	Bb1/CladeX	.	.	.	.	T	.	.	.	.	G	.	.	.	A	.	.	.	.	.	.	.	.	.	.	.	.	.	.	.	C	.	.	C	.	.	.	.	T	T	A	?	?	?	?	?	?	?	?
LT599645 Italy ancient B.b. clade X	Bb1/CladeX	.	.	.	.	T	.	.	.	.	G	.	.	.	A	.	.	-	-	-	-	-	-	-	-	-	-	-	-	-	-	-	-	-	-	-	-	-	-	-	-	-	-	-	-	-	-	-	-
LT599625 Ukraine ancient B.b. clade X	Bb1/CladeX	.	.	.	.	T	.	.	.	.	G	.	.	.	A	.	.	-	-	-	-	-	-	-	-	-	-	-	-	-	-	-	-	-	-	-	-	-	-	-	-	-	-	-	-	-	-	-	-
KX870146 Russia Northern Caucasus ancient	Bb1/CladeX	.	.	.	.	T	.	.	.	.	G	.	.	.	A	.	.	.	.	.	.	.	.	.	?	?	?	?	?	?	?	.	.	C	.	.	.	.	T	T	A	.	A	.	.	.	.	.	.
KX870145 Russia Northern Caucasus ancient	Bb1/CladeX	.	.	.	.	T	.	.	.	.	G	.	.	.	A	.	.	.	.	.	.	.	.	.	?	?	?	?	?	?	?	.	.	C	.	.	.	.	T	T	A	.	A	.	.	.	.	.	.
KX870144 Russia Northern Caucasus ancient	Bb1/CladeX	.	.	.	.	T	.	.	.	.	G	.	.	.	A	.	.	.	.	.	.	.	.	.	?	?	?	?	?	?	?	.	.	C	.	.	.	.	T	T	A	.	A	.	.	.	.	.	.
KX870148 Russia Northern Caucasus ancient	Bb1/CladeX	.	.	.	.	T	.	.	.	.	G	.	.	.	A	.	.	.	.	.	.	.	.	.	?	?	?	?	?	?	?	?	?	?	?	?	?	?	?	?	?	?	?	?	?	?	?	?	?
LT599592 Russia ancient B.b. clade X	Bb1/CladeX	.	.	.	.	T	.	.	.	.	G	.	.	.	A	.	.	.	.	.	.	.	.	.	G	.	.	.	.	.	C	.	A	C	.	.	.	.	T	T	A	.	A	.	.	.	.	.	.
KX870173 France ancient	Bb2/ 2	.	.	.	.	.	.	.	.	.	.	.	.	.	.	.	.	.	.	.	.	.	.	.	?	?	?	?	?	?	?	.	.	.	.	.	.	.	.	.	.	.	.	.	.	.	.	.	.
KX870177 France ancient	Bb2/ 2	.	.	.	.	.	.	.	.	.	.	.	.	.	.	.	.	.	.	.	.	.	.	.	?	?	?	?	?	?	?	?	?	?	?	?	?	?	?	?	?	?	?	?	?	?	?	?	?
KX870176 France ancient	Bb2/ 2	.	.	.	.	.	.	.	.	.	.	.	.	.	.	.	.	.	.	.	.	.	.	.	?	?	?	?	?	?	?	?	?	?	?	?	?	?	?	?	?	?	?	?	?	?	?	?	?
KX870175 France ancient	Bb2/ 2	.	.	.	.	.	.	.	.	.	.	.	.	.	.	.	.	.	.	.	.	.	.	.	?	?	?	?	?	?	?	.	.	.	.	.	.	.	.	.	.	.	.	.	.	.	.	.	.
KX870174 France ancient	Bb2/ 2	.	.	.	.	.	.	.	.	.	.	.	.	.	.	.	.	.	.	.	.	.	.	.	?	?	?	?	?	?	?	.	.	.	.	.	.	.	.	.	.	.	.	.	.	.	.	.	.
MG808411 Pon1 Bulgaria	Bb2/ 2	-	-	-	-	-	-	-	-	-	-	-	-	-	-	-	-	-	-	-	-	-	-	-	.	.	.	.	.	.	.	.	.	.	.	.	.	.	.	.	.	.	.	.	.	.	.	.	.
LT599640 Austria ancient	Bb2/ 2	-	-	-	-	-	-	-	-	-	-	-	.	.	.	G	.	.	.	.	.	.	.	.	.	.	.	.	G	.	C	.	.	.	.	.	.	.	.	.	.	.	.	.	.	.	.	.	.
MG808413 Pon3 Bulgaria	Bb2/ 2	.	.	A	A	.	.	.	A	C	.	.	.	.	.	.	.	.	.	.	.	.	.	.	.	.	.	.	.	.	C	.	.	.	.	.	.	.	.	.	.	.	.	.	.	.	.	.	.
MG808412 Pon2 Bulgaria	Bb2/ 2	.	.	.	.	.	.	.	.	.	.	.	.	.	.	.	.	.	.	.	.	.	.	.	.	.	.	.	.	.	Y	.	.	.	.	.	.	.	.	.	.	.	.	.	.	.	.	.	.
LT599639 Austria ancient	Bb2/ 2	.	.	.	.	.	.	T	.	.	.	.	.	.	.	.	.	.	.	.	.	.	.	.	.	.	.	.	.	.	C	.	.	.	.	.	.	.	.	.	.	.	.	.	.	.	.	.	.
LT599638 Austria ancient	Bb2/ 2	.	.	.	.	.	.	T	.	.	.	.	.	.	.	.	.	.	.	.	.	.	.	.	.	.	.	.	.	.	C	.	.	.	.	.	.	.	.	.	.	.	.	.	.	.	.	.	.
KX898009 France ancient	Bb2/ 2	.	.	.	.	.	.	.	.	.	.	.	.	.	.	.	.	.	.	.	.	.	.	.	.	.	.	.	.	.	C	.	.	.	.	.	.	.	.	.	.	.	.	.	.	.	.	.	.
KX898008 France ancient	Bb2/ 2	.	.	.	.	.	.	.	.	.	.	.	.	.	.	.	.	.	.	.	.	.	.	.	.	.	.	.	.	.	C	.	.	.	.	.	.	.	.	.	.	.	.	.	.	.	.	.	.
LT599644 Switzerland ancient	Bb2/ 2	.	.	.	.	.	.	.	.	.	.	.	.	.	.	.	.	-	-	-	-	-	-	-	-	-	-	-	-	-	-	-	-	-	-	-	-	-	-	-	-	-	-	-	-	-	-	-	-
KX553932 Austria ancient	Bb2/ 2	.	.	.	.	?	.	.	.	.	.	.	?	?	?	?	?	?	?	?	?	?	?	?	?	?	?	?	?	-	-	-	-	-	-	?	?	?	?	?	?	?	?	?	?	?	?	?	?
KX553931 Austria ancient	Bb2/ 2	.	.	.	.	.	.	.	.	.	.	.	.	.	.	.	.	.	.	.	.	.	.	.	.	.	.	.	.	.	C	.	.	.	.	-	-	-	?	?	?	?	?	.	.	.	.	.	.
KX553930 Austria ancient	Bb2/ 2	.	.	.	.	.	.	.	.	.	.	.	.	.	.	G	.	.	.	.	.	.	.	.	.	.	.	.	.	.	C	.	.	-	-	-	?	?	?	?	?	?	?	?	?	?	?	?	?
KX870182 Georgia: Southern Caucasus ancient (38500-37000 year old)	Bb2/ 2	.	.	.	.	.	.	.	.	.	.	.	.	.	.	.	.	.	.	.	.	.	.	.	?	?	?	?	?	?	?	.	.	.	.	.	.	.	.	.	.	.	.	.	.	.	.	.	.
KX870180 Russia ancient (22500-22100 year old)	Bb2/ 2	.	.	.	.	.	.	.	.	.	.	.	.	.	.	.	.	.	.	.	.	.	.	.	?	?	?	?	?	?	?	.	.	.	.	.	.	.	.	.	.	.	.	.	.	.	.	.	.
KX898017 Russia ancient (51000-47700 year old)	Bb2/ 2	.	.	.	.	.	.	.	.	.	.	.	.	.	.	.	.	.	.	.	.	.	.	.	.	.	.	.	.	.	C	.	.	.	.	.	C	.	.	.	.	.	.	.	.	.	.	.	.
KX553934 Caucasian (histori)	Bb2/ 2	.	.	.	.	.	.	.	.	.	.	.	.	.	.	.	.	.	.	.	.	.	.	.	.	.	.	.	.	.	C	.	.	.	.	.	.	.	.	.	.	.	.	.	.	.	.	.	.
KX870181 Russia ancient (51000-47700 year old)	Bb2/ 2	.	.	.	.	.	.	.	.	.	.	.	.	.	.	.	.	.	.	.	.	.	.	.	?	?	?	?	?	?	?	.	.	.	.	.	C	.	.	.	.	.	.	.	.	.	.	.	.
LT599617 Russia ancient	Bb2/ 2	.	.	.	.	.	.	.	.	.	.	.	.	.	.	.	.	.	.	.	.	.	.	.	.	.	.	.	.	.	C	.	.	.	.	.	C	.	.	.	.	.	.	.	.	.	.	.	.
KX898013 Georgia: Southern Caucasus ancient (38500-37000 year old)	Bb2/ 2	.	.	.	.	.	.	.	.	.	.	.	.	.	.	.	.	.	.	.	.	.	.	.	.	.	.	.	.	.	C	.	.	.	.	.	.	.	.	.	.	.	.	.	.	.	.	.	.
LT599621 Russia B.b. caucasicus ancient	Bb2/ 1	.	.	.	.	.	.	.	.	.	.	.	.	.	.	.	.	.	.	.	.	.	.	.	.	.	.	.	.	.	.	.	.	.	.	.	.	.	.	.	.	.	.	.	.	.	.	.	.
KX898012 Georgia: Southern Caucasus ancient	Bb2/ 1	.	.	.	.	.	.	.	.	.	.	.	.	.	.	.	.	.	.	.	.	.	.	.	?	?	?	?	?	?	?	.	.	.	.	.	.	.	.	.	.	.	.	.	.	.	.	.	.
KX870158 Poland 1917	Bb2/ 1	.	.	.	.	.	.	.	.	.	.	.	.	.	.	.	.	.	.	.	.	.	.	.	?	?	?	?	?	?	?	.	.	.	.	.	.	.	.	.	.	.	.	.	.	.	.	.	.
KX870157 Poland 1917	Bb2/ 1	.	.	.	.	.	.	.	.	.	.	.	.	.	.	.	.	.	.	.	.	.	.	.	?	?	?	?	?	?	?	.	.	.	.	.	.	.	.	.	.	.	.	.	.	.	.	.	.
KX870156 Poland 1917	Bb2/ 1	.	.	.	.	.	.	.	.	.	.	.	.	.	.	.	.	.	.	.	.	.	.	.	?	?	?	?	?	?	?	.	.	.	.	.	.	.	.	.	.	.	.	.	.	.	.	.	.
KX870155 Russia Northern Caucasus	Bb2/ 1	.	.	.	.	.	.	.	.	.	.	.	.	.	.	.	.	.	.	.	.	.	.	.	?	?	?	?	?	?	?	.	.	.	.	.	.	.	.	.	.	.	.	.	.	.	.	.	.
KX870154 Russia Northern Caucasus	Bb2/ 1	.	.	.	.	.	.	.	.	.	.	.	.	.	.	.	.	.	.	.	.	.	.	.	?	?	?	?	?	?	?	.	.	.	.	.	.	.	.	.	.	.	.	.	.	.	.	.	.
KX870172 Poland 1917	Bb2/ 1	.	.	.	.	.	.	.	.	.	.	.	.	.	.	.	.	.	.	.	.	.	.	.	?	?	?	?	?	?	?	.	.	.	.	.	.	.	.	.	.	.	.	.	.	.	.	.	.
KX870171 Poland 1917	Bb2/ 1	.	.	.	.	.	.	.	.	.	.	.	.	.	.	.	.	.	.	.	.	.	.	.	?	?	?	?	?	?	?	.	.	.	.	.	.	.	.	.	.	.	.	.	.	.	.	.	.
KX870170 Poland 1917	Bb2/ 1	.	.	.	.	.	.	.	.	.	.	.	.	.	.	.	.	.	.	.	.	.	.	.	?	?	?	?	?	?	?	.	.	.	.	.	.	.	.	.	.	.	.	.	.	.	.	.	.
KX870169 Poland 1917	Bb2/ 1	.	.	.	.	.	.	.	.	.	.	.	.	.	.	.	.	.	.	.	.	.	.	.	?	?	?	?	?	?	?	.	.	.	.	.	.	.	.	.	.	.	.	.	.	.	.	.	.
KX870168 Poland 1917	Bb2/ 1	.	.	.	.	.	.	.	.	.	.	.	.	.	.	.	.	.	.	.	.	.	.	.	?	?	?	?	?	?	?	.	.	.	.	.	.	.	.	.	.	.	.	.	.	.	.	.	.
KX870167 Poland 1917	Bb2/ 1	.	.	.	.	.	.	.	.	.	.	.	.	.	.	.	.	.	.	.	.	.	.	.	?	?	?	?	?	?	?	.	.	.	.	.	.	.	.	.	.	.	.	.	.	.	.	.	.
KX870166 Poland 1917	Bb2/ 1	.	.	.	.	.	.	.	.	.	.	.	.	.	.	.	.	.	.	.	.	.	.	.	?	?	?	?	?	?	?	.	.	.	.	.	.	.	.	.	.	.	.	.	.	.	.	.	.
KX870165 Poland 1917	Bb2/ 1	.	.	.	.	.	.	.	.	.	.	.	.	.	.	.	.	.	.	.	.	.	.	.	?	?	?	?	?	?	?	.	.	.	.	.	.	.	.	.	.	.	.	.	.	.	.	.	.
KX870164 Poland 1917	Bb2/ 1	.	.	.	.	.	.	.	.	.	.	.	.	.	.	.	.	.	.	.	.	.	.	.	?	?	?	?	?	?	?	.	.	.	.	.	.	.	.	.	.	.	.	.	.	.	.	.	.
KX870163 Poland 1917	Bb2/ 1	.	.	.	.	.	.	.	.	.	.	.	.	.	.	.	.	.	.	.	.	.	.	.	?	?	?	?	?	?	?	.	.	.	.	.	.	.	.	.	.	.	.	.	.	.	.	.	.
KX870162 Poland 1917	Bb2/ 1	.	.	.	.	.	.	.	.	.	.	.	.	.	.	.	.	.	.	.	.	.	.	.	?	?	?	?	?	?	?	.	.	.	.	.	.	.	.	.	.	.	.	.	.	.	.	.	.
KX870161 Poland 1917	Bb2/ 1	.	.	.	.	.	.	.	.	.	.	.	.	.	.	.	.	.	.	.	.	.	.	.	?	?	?	?	?	?	?	.	.	.	.	.	.	.	.	.	.	.	.	.	.	.	.	.	.
KX870160 Poland 1917	Bb2/ 1	.	.	.	.	.	.	.	.	.	.	.	.	.	.	.	.	.	.	.	.	.	.	.	?	?	?	?	?	?	?	.	.	.	.	.	.	.	.	.	.	.	.	.	.	.	.	.	.
KX870159 Switzerland ancient	Bb2/ 1	.	.	.	.	.	.	.	.	.	.	.	.	.	.	.	.	.	.	.	.	.	.	.	?	?	?	?	?	?	?	.	.	.	.	.	.	.	.	.	.	.	.	.	.	.	.	.	.
KX870153 Poland 1917	Bb2/ 1	.	.	.	.	.	.	.	.	.	.	.	.	.	.	.	.	.	.	.	.	.	.	.	?	?	?	?	?	?	?	.	.	.	.	.	.	.	.	.	.	.	.	.	.	.	.	.	.
KX870152 Poland 1917	Bb2/ 1	.	.	.	.	.	.	.	.	.	.	.	.	.	.	.	.	.	.	.	.	.	.	.	?	?	?	?	?	?	?	.	.	.	.	.	.	.	.	.	.	.	.	.	.	.	.	.	.
KX870151 Poland 1917	Bb2/ 1	.	.	.	.	.	.	.	.	.	.	.	.	.	.	.	.	.	.	.	.	.	.	.	?	?	?	?	?	?	?	.	.	.	.	.	.	.	.	.	.	.	.	.	.	.	.	.	.
KX870150 Russia Northern Caucasus	Bb2/ 1	.	.	.	.	.	.	.	.	.	.	.	.	.	.	.	.	.	.	.	.	.	.	.	?	?	?	?	?	?	?	.	.	.	.	.	.	.	.	.	.	.	.	.	.	.	.	.	.
KX870149 Russia Northern Caucasus	Bb2/ 1	.	.	.	.	.	.	.	.	.	.	.	.	.	.	.	.	.	.	.	.	.	.	.	?	?	?	?	?	?	?	.	.	.	.	.	.	.	.	.	.	.	.	.	.	.	.	.	.
LT599643 Western Europe ancient	Bb2/ 1	.	.	.	.	.	.	.	.	.	.	.	.	.	.	.	.	.	.	.	.	.	.	.	.	.	.	.	.	.	.	.	.	.	.	.	.	.	.	.	.	.	.	.	.	.	.	.	.
LT599642 Western Europe ancient	Bb2/ 1	.	.	.	.	.	.	.	.	.	.	.	.	.	.	.	.	.	.	.	.	.	.	.	.	.	.	.	.	.	.	.	.	.	.	.	.	.	.	.	.	.	.	.	.	.	.	.	.
LT599624 Caucasus ancient	Bb2/ 1	.	.	.	.	.	.	.	.	.	.	.	.	.	.	.	.	.	.	.	.	.	.	.	.	.	.	.	.	.	.	.	.	.	.	.	.	.	.	.	.	.	.	.	.	.	.	.	.
LT599623 Caucasus ancient	Bb2/ 1	.	.	.	.	.	.	.	.	.	.	.	.	.	.	.	.	.	.	.	.	.	.	.	.	.	.	.	.	.	.	.	.	.	.	.	.	.	.	.	.	.	.	.	.	.	.	.	.
LT599622 Russia B.b. caucasicus ancient	Bb2/ 1	.	.	.	.	.	.	.	.	.	.	.	.	.	.	.	.	.	.	.	.	.	.	.	.	.	.	.	.	.	.	.	.	.	.	.	.	.	.	.	.	.	.	.	.	.	.	.	.
LT599620 Russia B.b. caucasicus ancient	Bb2/ 1	.	.	.	.	.	.	.	.	.	.	.	.	.	.	.	.	.	.	.	.	.	.	.	.	.	.	.	.	.	.	.	.	.	.	.	.	.	.	.	.	.	.	.	.	.	.	.	.
KY055664	Bb2/ 1	.	.	.	.	.	.	.	.	.	.	.	.	.	.	.	.	.	.	.	.	.	.	.	.	.	.	.	.	.	.	.	.	.	.	.	.	.	.	.	.	.	.	.	.	.	.	.	.
KX898011 Switzerland ancient	Bb2/ 1	.	.	.	.	.	.	.	.	.	.	.	.	.	.	.	.	.	.	.	.	.	.	.	.	.	.	.	.	.	C	.	.	.	.	.	.	.	.	.	.	.	.	.	.	.	.	.	.
KX773459 Turkey ancient	Bb2/ 1	.	.	.	.	.	.	.	.	.	.	.	.	.	.	.	.	.	.	.	.	.	.	.	.	.	.	.	.	.	.	.	.	.	.	.	.	.	.	.	.	.	.	.	.	.	.	.	.
KX592176 Russia B.b. caucasicus	Bb2/ 1	.	.	.	.	.	.	.	.	.	.	.	.	.	.	.	.	.	.	.	.	.	.	.	.	.	.	.	.	.	.	.	.	.	.	.	.	.	.	.	.	.	.	.	.	.	.	.	.
KX553933 Caucasian ancient	Bb2/ 1	.	.	.	.	.	.	.	.	.	.	.	.	.	.	.	.	.	.	.	.	.	.	.	.	.	.	.	.	.	.	.	.	.	.	.	.	.	.	.	.	.	.	.	.	.	.	.	.
JN632602 France	Bb2/ 1	.	.	.	.	.	.	.	.	.	.	.	.	.	.	.	.	.	.	.	.	.	.	.	.	.	.	.	.	.	.	.	.	.	.	.	.	.	.	.	.	.	.	.	.	.	.	.	.
HM045017 Poland	Bb2/ 1	.	.	.	.	.	.	.	.	.	.	.	.	.	.	.	.	.	.	.	.	.	.	.	.	.	.	.	.	.	.	.	.	.	.	.	.	.	.	.	.	.	.	.	.	.	.	.	.
U12954 Canada	Bb2/ 1	-	-	-	-	-	-	-	-	-	-	-	-	-	-	-	-	-	-	-	-	-	-	-	-	-	-	-	-	-	-	-	-	-	-	-	-	-	-	-	-	-	-	.	.	.	.	.	.
LT599619 Russia B.b. caucasicus ancient	Bb2/ 1	.	.	.	.	.	.	.	.	.	.	.	.	.	.	.	.	-	-	-	-	-	-	-	-	-	-	-	-	-	-	-	-	-	-	-	-	-	-	-	-	-	-	-	-	-	-	-	-
DQ141678 Lithuania	Bb2/ 1	-	-	-	-	-	-	-	-	-	-	-	-	-	-	-	-	-	-	-	-	-	-	-	-	-	-	-	-	-	-	-	-	-	-	-	-	-	-	-	-	-	-	-	-	-	-	-	-
DQ141677 Lithuania ancient	Bb2/ 1	-	-	-	-	-	-	-	-	-	-	-	-	-	-	-	-	-	-	-	-	-	-	-	-	-	-	-	-	-	-	-	-	-	-	-	-	-	-	-	-	-	-	-	-	-	-	-	-
KX898018.1 Bison priscus Yaku115	Bp	.	G	.	.	T	C	.	.	C	.	C	C	.	A	.	A	.	.	A	.	.	T	T	.	.	.	.	.	.	.	G	T	C	T	-	-	A	T	.	A	T	A	.	A	G	.	.	.
KX269138.1 Bison priscus	Bp	.	G	.	.	T	C	.	.	C	.	C	C	.	A	.	A	.	.	A	.	.	T	T	.	.	.	.	.	.	.	G	T	C	T	-	-	A	T	.	A	T	A	.	A	G	.	.	.
KX269123.1 Bison priscus	Bp	.	G	.	.	T	C	.	.	C	.	C	C	.	A	.	A	.	.	A	T	.	T	T	.	.	.	.	.	.	.	G	T	C	T	-	-	A	T	.	A	T	A	.	A	G	.	.	.
KX269121.1 Bison priscus	Bp	.	G	.	.	T	C	.	.	C	.	C	C	.	A	.	A	.	.	A	.	.	T	T	.	G	.	.	.	.	.	G	T	C	T	-	-	A	T	.	A	T	A	.	A	G	.	.	.
KX269111.1 Bison priscuse	Bp	.	G	.	.	T	C	.	.	C	.	C	C	.	A	.	A	.	.	A	.	.	T	T	.	.	.	.	.	.	.	G	T	C	T	-	-	A	T	.	A	T	A	.	A	G	.	.	.
KX898019.1 Bison priscus Yaku118	Bp	.	G	.	.	T	C	.	.	C	.	C	C	.	A	.	A	T	.	A	.	.	T	T	.	.	.	.	.	.	.	G	T	C	T	-	-	A	T	.	A	T	A	.	A	G	.	.	.
KX898010.1 Bison priscus GRAL232	Bp	.	G	.	.	T	C	.	.	C	.	C	C	.	A	.	A	.	.	A	.	.	T	T	.	.	.	.	.	.	.	G	T	C	T	-	-	A	T	.	A	T	A	.	A	G	.	.	.
KM593920.1 Bison priscus	Bp	.	G	.	.	T	C	.	.	C	.	C	C	.	A	.	A	.	.	A	.	.	T	T	.	.	.	.	.	.	.	G	T	C	T	-	-	A	T	.	A	T	A	.	A	G	.	.	.
KU891851.1 Bos grunniens	BY	.	G	.	.	T	.	.	.	C	.	C	C	.	A	.	A	.	.	A	.	.	T	T	.	.	.	.	.	.	.	.	A	C	.	-	-	A	T	.	A	T	.	T	A	G	.	A	A
KM233416.1 Bos grunniens	BY	.	G	.	.	T	.	.	.	C	.	C	C	.	A	.	A	.	.	A	.	.	T	T	.	.	.	.	.	.	.	.	A	C	.	-	-	A	T	.	A	T	.	T	A	G	.	A	A
GU946998.1 Bison bison isolate	Bz	.	G	.	.	T	C	.	.	C	.	C	C	.	A	.	A	.	.	A	.	.	T	T	.	G	.	.	.	.	.	G	T	C	T	-	-	A	T	.	A	T	A	.	A	G	.	.	.
GU946987.1 Bison	Bz	.	G	.	.	T	C	.	.	C	.	C	C	.	A	.	A	.	.	A	.	.	T	T	.	G	.	.	.	.	.	G	T	C	T	-	-	A	T	.	A	T	A	.	A	G	.	.	.
GU946985.1 Bison bison	Bz	.	G	.	.	T	C	.	.	C	.	C	C	.	A	.	A	.	.	A	.	.	T	T	.	G	.	.	.	.	.	G	T	C	T	-	-	A	T	.	A	T	A	.	A	G	.	.	.
GU946982.1 Bison bison	Bz	.	G	.	.	T	C	.	.	C	.	C	C	.	A	.	A	.	.	A	.	.	T	T	.	G	.	.	.	.	.	G	T	C	T	-	-	A	T	.	A	T	A	.	A	G	.	.	.
GU946980.1 Bison bison	Bz	.	G	.	.	T	C	.	.	C	.	C	C	.	A	.	A	.	.	A	.	.	T	T	.	G	.	.	.	.	.	G	T	C	T	-	-	A	T	.	A	T	A	.	A	G	.	.	.
GU946979.1 Bison bison	Bz	.	G	.	.	T	C	.	.	C	.	C	C	.	A	.	A	.	.	A	.	.	T	T	.	G	.	.	.	.	.	G	T	C	T	-	-	A	T	.	A	T	A	.	A	G	.	.	.
EU177871.1 Bison bison	Bz	.	G	.	.	T	C	.	.	C	.	C	C	.	A	.	A	.	.	A	.	.	T	T	.	G	.	.	.	.	.	G	T	C	T	-	-	A	T	.	A	T	A	.	A	G	.	.	.
[truncated: 118 more columns]
